# Supplementary material for: MAGNET-seq: A tandem PCR and hybrid capture method for enhanced target enrichment
Source: PLoS One. 2025 Jun 4;20(6):e0325385. doi: 10.1371/journal.pone.0325385 (PMC12136444; doi:10.1371/journal.pone.0325385)
Supplement: S1 File — (XLSX) [file pone.0325385.s010.xlsx]

## Sheet: Drug_Resistance_targets
	Primer	Gene	Protein	Coordinates	Drug
	DP01	MTOR	p.E2419K	chr1:11114363	Everolimus
	DP01	MTOR	p.L2427Q	chr1:11114338	Temsirolimus
	DP02	MTOR	p.Q2223K	chr1:11122122	Everolimus
	DP03	MTOR	p.L2209V	chr1:11124535	Temsirolimus
	DP04	MTOR	p.E2014K	chr1:11127800	Everolimus
	DP05	NTRK1	p.G595R	chr1:156876550	Larotrectinib;Entrectini
	DP06	ALK	p.G1269A	chr2:29209816	Crizotinib
	DP07	ALK	p.L1196M	chr2:29220765	Crizotinib
	DP07	ALK	p.G1202R	chr2:29220747	Alectinib
	DP08	ALK	p.C1156Y	chr2:29222392	Crizotinib
	DP09	IDH1	p.R132G	chr2:208248389	Ivosidenib
	DP09	IDH1	p.R132C	chr2:208248389	Ivosidenib
	DP09	IDH1	p.R132H	chr2:208248388	Ivosidenib
	DP09	IDH1	p.R132L	chr2:208248388	Ivosidenib
	DP09	IDH1	p.R132S	chr2:208248389	Ivosidenib
	DP10	PIK3CA	p.C420R	chr3:179210192	Alpelisib;Fulvestrant
	DP11	FGFR3	p.R248C	chr4:1801837	Erdafitinib
	DP11	FGFR3	p.S249C	chr4:1801841	Erdafitinib
	DP12	FGFR3	p.G380R	chr4:1804392	Erdafitinib
	DP12	FGFR3	p.Y373C	chr4:1804372	Erdafitinib
	DP12	FGFR3	p.S371C	chr4:1804365	Erdafitinib
	DP12	FGFR3	p.G370C	chr4:1804362	Erdafitinib
	DP13	FGFR3	p.K650	chr4:1806162-1806164	Erdafitinib
	DP14	PDGFRA	p.D842V	chr4:54285926	Imatinib;Dasatinib
	DP15	KIT	p.S476I	chr4:54725937	Imatinib;Regorafenib;Ripretinib;Sunitinib
	DP16	KIT	p.N505I	chr4:54726024	Imatinib;Regorafenib;Ripretinib;Sunitinib
	DP16	KIT	p.K509I	chr4:54726036	Imatinib;Regorafenib;Ripretinib;Sunitinib
	DP17	KIT	p.D572A	chr4:54727483	Imatinib;Regorafenib;Ripretinib;Sunitinib
	DP17	KIT	p.D579del	chr4:54727503-54727505	Imatinib
	DP18	KIT	p.V654A	chr4:54728092	Imatinib;Regorafenib;Ripretinib;Sunitinib
	DP18	KIT	p.K642E	chr4:54728055	Imatinib;Regorafenib;Ripretinib;Sunitinib
	DP19	KIT	p.T670I	chr4:54729353	Imatinib;Regorafenib;Ripretinib;Sunitinib
	DP20	KIT	p.N822	chr4:54733172-54733174	Imatinib;Sunitinib
	DP20	KIT	p.D816	chr4:54733154-54733156	Avapritinib;Imatinib;Sunitinib
	DP20	KIT	p.Y823D	chr4:54733175	Imatinib;Sunitinib
	DP20	KIT	p.D820	chr4:54733166-54733168	Imatinib;Sunitinib
	DP20	KIT	p.C809G	chr4:54733133	Imatinib;Sunitinib
	DP21	KIT	p.A829P	chr4:54736498	Imatinib;Regorafenib;Ripretinib;Sunitinib;Sorafenib
	DP22	EGFR	p.R108K	chr7:55143387	Lapatinib
	DP23	EGFR	p.T263P	chr7:55154050	Lapatinib
	DP24	EGFR	p.A289V	chr7:55154129	Lapatinib
	DP25	EGFR	p.G719	chr7:55174014-55174016	Afatinib
	DP25	EGFR	p.L718V	chr7:55174011	Afatinib;Osimertinib
	DP25	EGFR	p.E709_T710delinsD	chr7:55173986-55173988	Afatinib
	DP26	EGFR	p.L747P	chr7:55174776-55174777	Afatinib
	DP27	EGFR	p.A763_Y764insFQEA	chr7:55181299-55181300	Erlotinib;Afatinib
	DP27	EGFR	p.S768I	chr7:55181312	Afatinib
	DP28	EGFR	p.C797S	chr7:55181398	Osimertinib
	DP28	EGFR	p.T790M	chr7:55181378	Osimertinib;Afatinib;Erlotinib;Gefitinib
	DP28	EGFR	p.C797G	chr7:55181398	Osimertinib
	DP29	EGFR	p.L861Q	chr7:55191831	Afatinib
	DP29	EGFR	p.L858R	chr7:55191822	Afatinib;Dacomitinib;Erlotinib;Erlotinib;Ramucirumab;Gefitinib;Osimertinib
	DP30	MET	p.Y1003	chr7:116771968-116771970	Capmatinib;Tepotinib;Crizotinib
	DP31	MET	p.D1228N	chr7:116783353	Crizotinib;Cabozantinib;Capmatinib
	DP31	MET	p.Y1230H	chr7:116783359	Crizotinib;Capmatinib
	DP32	BRAF	p.L597	chr7:140753344-140753346	Trametinib;PLX8394
	DP32	BRAF	p.V600E	chr7:140753336	Dabrafenib;Trametinib;Encorafenib;Cetuximab;Dabrafenib;Vemurafenib;Encorafenib;Binimetinib;Trametinib;Vemurafenib;Cobimetinib;Encorafenib;Panitumumab;Dabrafenib;Trametinib;Vemurafenib;Cobimetinib
	DP32	BRAF	p.V600	chr7:140753335-140753337	Vemurafenib;Vemurafenib;Atezolizumab;Cobimetinib;Dabrafenib;Trametinib;Encorafenib;Binimetinib;Vemurafenib;Cobimetinib
	DP32	BRAF	p.V600K	chr7:140753336-140753337	Dabrafenib;Trametinib;Encorafenib;Binimetinib;Trametinib;Vemurafenib;Cobimetinib
	DP32	BRAF	p.K601	chr7:140753332-140753334	Trametinib;PLX8394
	DP33	EZH2	p.A682G	chr7:148809375	Tazemetostat
	DP34	ABL1	p.E255K	chr9:130862976	Imatinib;Nilotinib;Bosutinib;Dasatinib
	DP34	ABL1	p.G250E	chr9:130862962	Bosutinib
	DP35	ABL1	p.V299L	chr9:130872201	Bosutinib
	DP36	ABL1	p.F317C	chr9:130872902	Dasatinib;Nilotinib
	DP36	ABL1	p.T315I	chr9:130872896	Ponatinib;Bosutinib;Dasatinib;Nilotinib;Imatinib;Imatinib;Nilotinib;Bosutinib;Dasatinib
	DP36	ABL1	p.F317L	chr9:130872901	Bosutinib
	DP37	KRAS	p.G12C	chr12:25245351	Sotorasib;Adagrasib
	DP38	FLT3	p.I836	chr13:28018500-28018502	Gilteritinib;Midostaurin;HighDoseChemotherapy
	DP38	FLT3	p.D835	chr13:28018503-28018505	Gilteritinib;Midostaurin;HighDoseChemotherapy
	DP39	AKT1	p.E17K	chr14:104780214	AZD5363
	DP40	NTRK3	p.G696A	chr15:87929237	Larotrectinib
	DP41	NTRK3	p.G623R	chr15:87933034	Larotrectinib
	DP41	NTRK3	p.F617L	chr15:87933052	Larotrectinib
	DP42	IDH2	p.R140G	chr15:90088703	Enasidenib
	DP43	BTK	p.C481S	chrX:101356177	Ibrutinib

## Sheet: Primer_sequences
	*hg38, 1-start, 1-based									P5 adapter	CCTACACGACGCTCTTCCGATCT
										P7 adapter	TTCAGACGTGTGCTCTTCCGATCT
	*Reference Primers
	Primer_name	Chromosome	Primer_Start	Insert_Start	Insert_End	Primer_End	Target_name	P5_fix	P7_fix	LEFT_Primer_Full_Sequence	RIGHT_Primer_Full_Sequence	Amplicon_Size (bp)
	RP01	chr7	140753296	140753319	140753355	140753383	BRAF_V600E	TTT	ATA	CCTACACGACGCTCTTCCGATCTNNNTNNNNTNNNTCAACTGTTCAAACTGATGGGACC	TTCAGACGTGTGCTCTTCCGATCTNNNANNNNTNNNATCATGAAGACCTCACAGTAAAAATAGGT	250
	RP02	chr7	55174743	55174767	55174816	55174838	EGFR_E746-I759deletions	TAA	TAT	CCTACACGACGCTCTTCCGATCTNNNTNNNNANNNAGAGAAAGTTAAAATTCCCGTCGCT	TTCAGACGTGTGCTCTTCCGATCTNNNTNNNNANNNTAGCAAAGCAGAAACTCACATCG	258
	RP03	chr7	55191792	55191813	55191833	55191854	EGFR_L858R	TTT	ATT	CCTACACGACGCTCTTCCGATCTNNNTNNNNTNNNTCGCAGCATGTCAAGATCACAG	TTCAGACGTGTGCTCTTCCGATCTNNNANNNNTNNNTATTCTTTCTCTTCCGCACCCA	225
	RP04	chr7	55181346	55181365	55181393	55181411	EGFR_T790M	TTA	TAA	CCTACACGACGCTCTTCCGATCTNNNTNNNNTNNNACATCTGCCTCACCTCCACC	TTCAGACGTGTGCTCTTCCGATCTNNNTNNNNANNNATAGTCCAGGAGGCAGCCG	228
	RP05	chr12	25245318	25245340	25245354	25245384	KRAS_G12C (== G12D)	ATA	TTA	CCTACACGACGCTCTTCCGATCTNNNANNNNTNNNAGCTGTATCGTCAAGGCACTCTT	TTCAGACGTGTGCTCTTCCGATCTNNNTNNNNTNNNATTGACTGAATATAAACTTGTGGTAGTTGGA	229
	RP06	chr7	55173979	55174009	55174024	55174045	EGFR_G719X	TTA	TAT	CCTACACGACGCTCTTCCGATCTNNNTNNNNTNNNATGAAGGAAACTGAATTCAAAAAGATCAAAG	TTCAGACGTGTGCTCTTCCGATCTNNNTNNNNANNNTACCTTATACACCGTGCCGAAC	229
	RP07	chr7	55181282	55181300	55181333	55181349	EGFR_S768I+exon20ins	TAT	ATA	CCTACACGACGCTCTTCCGATCTNNNTNNNNANNNTCCTCCCTCCAGGAAGCCT	TTCAGACGTGTGCTCTTCCGATCTNNNANNNNTNNNAGATGCCCAGCAGGCGG	230
	*Exception for samples Sera-AMP-20012 and Sera-AMP-20018:
	*The following primer is used instead of RP05 in the Reference Primers set for these specific samples:
	Primer_name	Chromosome	Primer_Start	Insert_Start	Insert_End	Primer_End	Target_name	P5_fix	P7_fix	LEFT_Primer_Full_Sequence	RIGHT_Primer_Full_Sequence	Amplicon_Size (bp)
	RP05	chr12	25245318	25245340	25245354	25245384	KRAS_G12C (== G12D)	ATA	TTA	CCTACACGACGCTCTTCCGATCTNNNANNNNTNNNAGCTGTATCGTCAAGGCACTCTT	TTCAGACGTGTGCTCTTCCGATCTNNNTNNNNTNNNAATGACTGAATATAAACTTGTGGTAGTTGGA	229
	*Exception for samples Sera-AMP-20031 to Sera-AMP-20044:
	*The following primer is used instead of RP01 in the Reference Primers set for these specific samples:
	Primer_name	Chromosome	Primer_Start	Insert_Start	Insert_End	Primer_End	Target_name	P5_fix	P7_fix	LEFT_Primer_Full_Sequence	RIGHT_Primer_Full_Sequence	Amplicon_Size (bp)
	RP01	chr7	140753308	140753328	140753341	140753369	BRAF_V600E	TTT	ATA	CCTACACGACGCTCTTCCGATCTNNNTNNNNTNNNTCTGATGGGACCCACTCCATC	TTCAGACGTGTGCTCTTCCGATCTNNNANNNNTNNNACAGTAAAAATAGGTGATTTTGGTCTAGC	224
	*Drug Resistance Targeting Primers
	Primer_name	Chromosome	Primer_Start	Insert_Start	Insert_End	Primer_End	Target_name	P5_fix	P7_fix	LEFT_Primer_Full_Sequence	RIGHT_Primer_Full_Sequence	Amplicon_Size (bp)
	DP01	chr1	11114313	11114333	11114368	11114387	chr1-11114338-11114363	TAT	TTT	CCTACACGACGCTCTTCCGATCTNNNTNNNNANNNTCTCACTGTCCATCAGCCTCC	TTCAGACGTGTGCTCTTCCGATCTNNNTNNNNTNNNTAAGGACAGTGTCATGGCCG	237
	DP02	chr1	11122094	11122117	11122132	11122154	chr1-11122122-11122122	AAA	TTT	CCTACACGACGCTCTTCCGATCTNNNANNNNANNNAGTCGATAAAGGGATGACAGCGTA	TTCAGACGTGTGCTCTTCCGATCTNNNTNNNNTNNNTACTAACCCTGCTTTTCTGTGGG	223
	DP03	chr1	11124507	11124530	11124554	11124573	chr1-11124535-11124535	AAA	TAT	CCTACACGACGCTCTTCCGATCTNNNANNNNANNNATTCCGAAGAGATGTTGGGTCATT	TTCAGACGTGTGCTCTTCCGATCTNNNTNNNNANNNTAGCGTGTGATGCAGCTCTT	229
	DP04	chr1	11127773	11127792	11127808	11127832	chr1-11127800-11127800	AAT	AAA	CCTACACGACGCTCTTCCGATCTNNNANNNNANNNTAGAGGATGGCCACTCGGAT	TTCAGACGTGTGCTCTTCCGATCTNNNANNNNANNNATTCTCTCCTTCTTCTCTTGGCTTC	222
	DP05	chr1	156876517	156876537	156876557	156876576	chr1-156876550-156876550	TAT	TAT	CCTACACGACGCTCTTCCGATCTNNNTNNNNANNNTCCCCTGCTCATGGTCTTTGA	TTCAGACGTGTGCTCTTCCGATCTNNNTNNNNANNNTGTACCGGAGGAAGCGGTTG	222
	DP06	chr2	29209777	29209801	29209824	29209841	chr2-29209816-29209816	AAA	TAA	CCTACACGACGCTCTTCCGATCTNNNANNNNANNNATTTACTCACCTGTAGATGTCTCGG	TTCAGACGTGTGCTCTTCCGATCTNNNTNNNNANNNAGGCCCTGGAAGAGTGGC	227
	DP07	chr2	29220720	29220741	29220771	29220789	chr2-29220747-29220765	TTA	AAT	CCTACACGACGCTCTTCCGATCTNNNTNNNNTNNNATCTCTCGGAGGAAGGACTTGA	TTCAGACGTGTGCTCTTCCGATCTNNNANNNNANNNTCAATCCCTGCCCCGGTTC	232
	DP08	chr2	29222365	29222387	29222409	29222427	chr2-29222392-29222392	ATT	ATA	CCTACACGACGCTCTTCCGATCTNNNANNNNTNNNTAGGAAATCCAGTTCGTCCTGTT	TTCAGACGTGTGCTCTTCCGATCTNNNANNNNTNNNAcctccccttctcTGCCCA	225
	DP09	chr2	208248354	208248377	208248394	208248419	chr2-208248388-208248389	AAA	AAT	CCTACACGACGCTCTTCCGATCTNNNANNNNANNNAGCCAACATGACTTACTTGATCCC	TTCAGACGTGTGCTCTTCCGATCTNNNANNNNANNNTAGTGGATGGGTAAAACCTATCATCA	228
	DP10	chr3	179210118	179210145	179210197	179210223	chr3-179210192-179210192	ATA	TTT	CCTACACGACGCTCTTCCGATCTNNNANNNNTNNNAGGGAAGAAAAGTGTTTTGAAATGTGTT	TTCAGACGTGTGCTCTTCCGATCTNNNTNNNNTNNNTAACAAGTTTATATTTCCCCATGCCAA	268
	DP11	chr4	1801805	1801821	1801848	1801864	chr4-1801837-1801841	AAA	TTT	CCTACACGACGCTCTTCCGATCTNNNANNNNANNNAgtggcCCCTGAGCGTC	TTCAGACGTGTGCTCTTCCGATCTNNNTNNNNTNNNTCCTGCAGGATGGGCCG	222
	DP12	chr4	1804338	1804356	1804398	1804420	chr4-1804362-1804392	TAT	TAT	CCTACACGACGCTCTTCCGATCTNNNTNNNNANNNTGAGCTGGTGGAGGCTGAC	TTCAGACGTGTGCTCTTCCGATCTNNNTNNNNANNNTACCAGGATGAACAGGAAGAAGC	245
	DP13	chr4	1806137	1806157	1806193	1806208	chr4-1806162-1806164	TTT	TAA	CCTACACGACGCTCTTCCGATCTNNNTNNNNTNNNTCGTGCACAACCTCGACTACT	TTCAGACGTGTGCTCTTCCGATCTNNNTNNNNANNNATGACCCCCACCCCCG	234
	DP14	chr4	54285899	54285920	54285941	54285964	chr4-54285926-54285926	AAT	AAT	CCTACACGACGCTCTTCCGATCTNNNANNNNANNNTAGATCTGTGACTTTGGCCTGG	TTCAGACGTGTGCTCTTCCGATCTNNNANNNNANNNTCACTGCCTTTCGACACATAGTTC	228
	DP15	chr4	54725911	54725932	54725947	54725970	chr4-54725937-54725937	ATT	AAA	CCTACACGACGCTCTTCCGATCTNNNANNNNTNNNTACCGTTTGGAAAGCTAGTGGT	TTCAGACGTGTGCTCTTCCGATCTNNNANNNNANNNACCATTGTGCTTGAATGCACTAGA	222
	DP16	chr4	54725969	54725989	54726063	54726090	chr4-54726011-54726036	ATA	AAA	CCTACACGACGCTCTTCCGATCTNNNANNNNTNNNAGGCACGGTTGAATGTAAGGC	TTCAGACGTGTGCTCTTCCGATCTNNNANNNNANNNAGCCTAAACATCCCCTTAAATTGGATTA	284
	DP17	chr4	54727438	54727463	54727513	54727534	chr4-54727483-54727505	ATA	ATT	CCTACACGACGCTCTTCCGATCTNNNANNNNTNNNAGGAAGGTTGTTGAGGAGATAAATGG	TTCAGACGTGTGCTCTTCCGATCTNNNANNNNTNNNTAGCCTGTTTCTGGGAAACTCC	259
	DP18	chr4	54728029	54728048	54728098	54728117	chr4-54728055-54728092	TTT	ATT	CCTACACGACGCTCTTCCGATCTNNNTNNNNTNNNTAACGGGAAGCCCTCATGTC	TTCAGACGTGTGCTCTTCCGATCTNNNANNNNTNNNTAATGGTGCAGGCTCCAAGT	251
	DP19	chr4	54729324	54729343	54729358	54729387	chr4-54729353-54729353	TAA	TAT	CCTACACGACGCTCTTCCGATCTNNNTNNNNANNNATGTGCTTTTAGGGCCCACC	TTCAGACGTGTGCTCTTCCGATCTNNNTNNNNANNNTAAAATTCAAAAGATCACCATAGCAACAAT	226
	DP20	chr4	54733105	54733127	54733180	54733205	chr4-54733133-54733175	TTA	TAT	CCTACACGACGCTCTTCCGATCTNNNTNNNNTNNNACCTTACTCATGGTCGGATCACA	TTCAGACGTGTGCTCTTCCGATCTNNNTNNNNANNNTAATGGGTACTCACGTTTCCTTTAAC	263
	DP21	chr4	54736465	54736491	54736504	54736525	chr4-54736498-54736498	TAT	ATT	CCTACACGACGCTCTTCCGATCTNNNTNNNNANNNTAACATTATTGACTCTGTTGTGCTTCT	TTCAGACGTGTGCTCTTCCGATCTNNNANNNNTNNNTGTGCCATCCACTTCACAGGTA	223
	DP22	chr7	55143354	55143377	55143402	55143427	chr7-55143387-55143387	AAT	TAT	CCTACACGACGCTCTTCCGATCTNNNANNNNANNNTAGCGAATTCCTTTGGAAAACCTG	TTCAGACGTGTGCTCTTCCGATCTNNNTNNNNANNNTGACTGCTAAGGCATAGGAATTTTCG	236
	DP23	chr7	55154018	55154038	55154059	55154080	chr7-55154050-55154050	AAT	TTA	CCTACACGACGCTCTTCCGATCTNNNANNNNANNNTGCAAATTCCGAGACGAAGCC	TTCAGACGTGTGCTCTTCCGATCTNNNTNNNNTNNNATGGGGTTGTAGAGCATGAGTG	225
	DP24	chr7	55154100	55154120	55154138	55154159	chr7-55154129-55154129	TTT	TAA	CCTACACGACGCTCTTCCGATCTNNNTNNNNTNNNTGAACCCCGAGGGCAAATACA	TTCAGACGTGTGCTCTTCCGATCTNNNTNNNNANNNAGACTCACGGGGACACTTCTTC	222
	DP25	chr7	55173951	55173971	55174024	55174045	chr7-55173986-55174016	ATT	ATT	CCTACACGACGCTCTTCCGATCTNNNANNNNTNNNTGCTCCCAACCAAGCTCTCTT	TTCAGACGTGTGCTCTTCCGATCTNNNANNNNTNNNTACCTTATACACCGTGCCGAAC	257
	DP26	chr7	55174743	55174768	55174783	55174803	chr7-55174776-55174777	AAT	TAA	CCTACACGACGCTCTTCCGATCTNNNANNNNANNNTGAGAAAGTTAAAATTCCCGTCGCTA	TTCAGACGTGTGCTCTTCCGATCTNNNTNNNNANNNATGGCTTTCGGAGATGTTGCT	223
	DP27	chr7	55181275	55181293	55181317	55181334	chr7-55181299-55181312	AAA	AAA	CCTACACGACGCTCTTCCGATCTNNNANNNNANNNAGCCTCTCCCTCCCTCCAG	TTCAGACGTGTGCTCTTCCGATCTNNNANNNNANNNAGCACACGTGGGGGTTGT	222
	DP28	chr7	55181346	55181365	55181410	55181431	chr7-55181378-55181398	ATT	ATA	CCTACACGACGCTCTTCCGATCTNNNANNNNTNNNTCATCTGCCTCACCTCCACC	TTCAGACGTGTGCTCTTCCGATCTNNNANNNNTNNNATGTCTTTGTGTTCCCGGACAT	248
	DP29	chr7	55191793	55191816	55191836	55191860	chr7-55191822-55191831	ATT	ATA	CCTACACGACGCTCTTCCGATCTNNNANNNNTNNNTGCAGCATGTCAAGATCACAGATT	TTCAGACGTGTGCTCTTCCGATCTNNNANNNNTNNNACATGGTATTCTTTCTCTTCCGCAC	230
	DP30	chr7	116771918	116771938	116772019	116772045	chr7-116771968-116771970	TTT	TTT	CCTACACGACGCTCTTCCGATCTNNNTNNNNTNNNTCCCGAAGTGTAAGCCCAACT	TTCAGACGTGTGCTCTTCCGATCTNNNTNNNNTNNNTACAACCCACTGAGGTATATGTATAGG	290
	DP31	chr7	116783323	116783346	116783382	116783404	chr7-116783353-116783359	TAA	TTT	CCTACACGACGCTCTTCCGATCTNNNTNNNNANNNAGTCAAGGTTGCTGATTTTGGTCT	TTCAGACGTGTGCTCTTCCGATCTNNNTNNNNTNNNTGCTTTGCACCTGTTTTGTTGTG	244
	DP32	chr7	140753296	140753319	140753355	140753383	chr7-140753332-140753346	TTT	ATA	CCTACACGACGCTCTTCCGATCTNNNTNNNNTNNNTCAACTGTTCAAACTGATGGGACC	TTCAGACGTGTGCTCTTCCGATCTNNNANNNNTNNNATCATGAAGACCTCACAGTAAAAATAGGT	250
	DP33	chr7	148809344	148809369	148809401	148809422	chr7-148809375-148809375	TAA	TAA	CCTACACGACGCTCTTCCGATCTNNNTNNNNANNNATGCAAAACGAATTTTGTTACCCTTG	TTCAGACGTGTGCTCTTCCGATCTNNNTNNNNANNNATCACTGGGCTGTGCTTACTTT	241
	DP34	chr9	130862934	130862956	130862983	130863002	chr9-130862962-130862976	TAA	TTA	CCTACACGACGCTCTTCCGATCTNNNTNNNNANNNAGACATCACCATGAAGCACAAGC	TTCAGACGTGTGCTCTTCCGATCTNNNTNNNNTNNNATTTCTTCCACACGCCCTCG	231
	DP35	chr9	130872167	130872192	130872206	130872226	chr9-130872201-130872201	ATA	AAT	CCTACACGACGCTCTTCCGATCTNNNANNNNTNNNATGCAGTCATGAAAGAGATCAAACAC	TTCAGACGTGTGCTCTTCCGATCTNNNANNNNANNNTCGGGCTTACTCACCAAGGAG	222
	DP36	chr9	130872871	130872888	130872916	130872936	chr9-130872896-130872902	TTT	AAT	CCTACACGACGCTCTTCCGATCTNNNTNNNNTNNNTCGGGAGCCCCCGTTCTA	TTCAGACGTGTGCTCTTCCGATCTNNNANNNNANNNTCCTCAGGTAGTCCAGGAGGT	228
	DP37	chr12	25245318	25245339	25245374	25245396	chr12-25245351-25245351	TAA	TTT	CCTACACGACGCTCTTCCGATCTNNNTNNNNANNNAGCTGTATCGTCAAGGCACTCT	TTCAGACGTGTGCTCTTCCGATCTNNNTNNNNTNNNTGGCCTGCTGAAAATGACTGAAT	241
	DP38	chr13	28018470	28018491	28018510	28018536	chr13-28018500-28018505	TTA	TTA	CCTACACGACGCTCTTCCGATCTNNNTNNNNTNNNAGCCCCTGACAACATAGTTGGA	TTCAGACGTGTGCTCTTCCGATCTNNNTNNNNTNNNAGGTGAAGATATGTGACTTTGGATTGG	229
	DP39	chr14	104780179	104780197	104780223	104780240	chr14-104780214-104780214	TAA	ATT	CCTACACGACGCTCTTCCGATCTNNNTNNNNANNNAGAGGAAGTAGCGTGGCCG	TTCAGACGTGTGCTCTTCCGATCTNNNANNNNTNNNTCTCTCACCACCCGCACG	224
	DP40	chr15	87929190	87929214	87929245	87929266	chr15-87929237-87929237	TAA	TTA	CCTACACGACGCTCTTCCGATCTNNNTNNNNANNNACCCTGTAATAATCCGTGCTGTAGA	TTCAGACGTGTGCTCTTCCGATCTNNNTNNNNTNNNAGGTTGGAGCGAATCTGCTAGT	239
	DP41	chr15	87932999	87933023	87933066	87933081	chr15-87933034-87933052	ATT	TAA	CCTACACGACGCTCTTCCGATCTNNNANNNNTNNNTAATCCTTGCTTACCTGAGGAACTT	TTCAGACGTGTGCTCTTCCGATCTNNNTNNNNANNNAGCGGCGATGGGGACC	245
	DP42	chr15	90088672	90088690	90088709	90088732	chr15-90088703-90088703	ATA	TTT	CCTACACGACGCTCTTCCGATCTNNNANNNNTNNNATCCCGGAAGACAGTCCCC	TTCAGACGTGTGCTCTTCCGATCTNNNTNNNNTNNNTAGATGTGGAAAAGTCCCAATGGA	223
	DP43	chrX	101356150	101356172	101356195	101356216	chrX-101356177-101356177	ATT	AAA	CCTACACGACGCTCTTCCGATCTNNNANNNNTNNNTGCATCTCCCTCAGGTAGTTCAG	TTCAGACGTGTGCTCTTCCGATCTNNNANNNNANNNACGCCCCATCTTCATCATCACT	229
