# Supplementary material for: MAGNET-seq: A tandem PCR and hybrid capture method for enhanced target enrichment
Source: PLoS One. 2025 Jun 4;20(6):e0325385. doi: 10.1371/journal.pone.0325385 (PMC12136444; doi:10.1371/journal.pone.0325385)
Supplement: S2 File — (XLSX) [file pone.0325385.s011.xlsx]

## Sheet: Data_Label
							Number of PCR cycles
	Sample	Primer_set	Method	Primer_balancing	Product	AF (%)	targeted_multiplex_PCR	index_PCR	P5_P7_binding_primer_amplification	Total_read_pairs	Target_mapped_read_pairs	On_target_ratio (%)	Uniformity_0.5X_1.5X
	Sera-AMP-20001	Reference Primers	MAGNET-Seq	O	Seraseq® ctDNA MRD Panel Mix	0	10	10	20	18716095	16215488	86.6393	85.7143
	Sera-AMP-20002	Reference Primers	MAGNET-Seq	O	Seraseq® ctDNA MRD Panel Mix	0.05	10	10	20	16464084	14215207	86.3407	85.7143
	Sera-AMP-20003	Reference Primers	MAGNET-Seq	O	Seraseq® ctDNA MRD Panel Mix	0.05	10	10	20	18701794	16253619	86.9094	85.7143
	Sera-AMP-20009	Reference Primers	MAGNET-Seq	O	Seraseq® ctDNA MRD Panel Mix	0	10	10	20	48910159	43284421	88.4978	71.4286
	Sera-AMP-20010	Reference Primers	MAGNET-Seq	O	Seraseq® ctDNA MRD Panel Mix	0	10	10	20	51968212	45623377	87.7909	85.7143
	Sera-AMP-20012	Reference Primers	MAGNET-Seq	O	Seraseq® ctDNA MRD Panel Mix	0	10	10	20	45406093	39121348	86.1588	85.7143
	Sera-AMP-20015	Reference Primers	MAGNET-Seq	O	Seraseq® ctDNA MRD Panel Mix	0.05	10	10	20	52024017	45946760	88.3184	85.7143
	Sera-AMP-20016	Reference Primers	MAGNET-Seq	O	Seraseq® ctDNA MRD Panel Mix	0.05	10	10	20	30474812	27292213	89.5566	85.7143
	Sera-AMP-20018	Reference Primers	MAGNET-Seq	O	Seraseq® ctDNA MRD Panel Mix	0.05	10	10	20	46573456	40229562	86.3787	100
	Sera-AMP-20019	Reference Primers	MAGNET-Seq	O	Seraseq® ctDNA CompleteTM Mutation Mix	0.1	10	10	20	133851	112155	83.7909	85.7143
	Sera-AMP-20020	Reference Primers	MAGNET-Seq	O	Seraseq® ctDNA CompleteTM Mutation Mix	0.1	10	10	20	7914026	6510342	82.2633	85.7143
	Sera-AMP-20021	Reference Primers	MAGNET-Seq	O	Seraseq® ctDNA CompleteTM Mutation Mix	0.1	10	10	20	1330475	1074344	80.7489	85.7143
	Sera-AMP-20022	Reference Primers	MAGNET-Seq	O	Seraseq® ctDNA CompleteTM Mutation Mix	0.1	10	10	20	7515855	6055163	80.5652	100
	Sera-AMP-20023	Reference Primers	MAGNET-Seq	O	Seraseq® ctDNA CompleteTM Mutation Mix	0.1	10	10	20	7295569	5934398	81.3425	100
	Sera-AMP-20024	Reference Primers	MAGNET-Seq	O	Seraseq® ctDNA CompleteTM Mutation Mix	0.1	10	10	20	7174516	5869432	81.8094	100
	Sera-AMP-20025	Reference Primers	MAGNET-Seq	O	Seraseq® ctDNA MRD Panel Mix	0.5	10	10	20	6729831	5355180	79.5738	100
	Sera-AMP-20026	Reference Primers	MAGNET-Seq	O	Seraseq® ctDNA MRD Panel Mix	0.5	10	10	20	6029673	4935270	81.8497	100
	Sera-AMP-20027	Reference Primers	MAGNET-Seq	O	Seraseq® ctDNA MRD Panel Mix	0.5	10	10	20	2357386	1935012	82.083	100
	Sera-AMP-20028	Reference Primers	MAGNET-Seq	O	Seraseq® ctDNA CompleteTM Mutation Mix	1	10	10	20	7298922	5892792	80.7351	85.7143
	Sera-AMP-20029	Reference Primers	MAGNET-Seq	O	Seraseq® ctDNA CompleteTM Mutation Mix	1	10	10	20	7328564	5956395	81.2764	85.7143
	Sera-AMP-20030	Reference Primers	MAGNET-Seq	O	Seraseq® ctDNA CompleteTM Mutation Mix	1	10	10	20	7193876	5842456	81.2143	85.7143
	Sera-AMP-20031	Drug Resistance Targeting Primers	MAGNET-Seq	X	Seraseq® ctDNA MRD Panel Mix	0.005	10	10	20	59841202	51596761	86.2228	62.7907
	Sera-AMP-20032	Drug Resistance Targeting Primers	MAGNET-Seq	X	Seraseq® ctDNA MRD Panel Mix	0.005	10	10	20	56313004	48535552	86.1889	65.1163
	Sera-AMP-20033	Drug Resistance Targeting Primers	MAGNET-Seq	X	Seraseq® ctDNA MRD Panel Mix	0.005	10	10	20	60430379	52123287	86.2535	65.1163
	Sera-AMP-20034	Drug Resistance Targeting Primers	PCR only	X	Seraseq® ctDNA MRD Panel Mix	0.005	10	10	20	24407358	550799	2.25669	58.1395
	Sera-AMP-20035	Drug Resistance Targeting Primers	PCR only	X	Seraseq® ctDNA MRD Panel Mix	0.005	10	10	20	24169897	529296	2.1899	55.8139
	Sera-AMP-20036	Drug Resistance Targeting Primers	PCR only	X	Seraseq® ctDNA MRD Panel Mix	0.005	10	10	20	22896858	510805	2.2309	55.8139
	Sera-AMP-20037	Reference Primers	MAGNET-Seq	X	Seraseq® ctDNA MRD Panel Mix	0	12	8	20	57833189	44473703	76.9	71.4286
	Sera-AMP-20038	Reference Primers	MAGNET-Seq	X	Seraseq® ctDNA MRD Panel Mix	0	12	8	20	64756683	50023870	77.249	71.4286
	Sera-AMP-20039	Reference Primers	PCR only	X	Seraseq® ctDNA MRD Panel Mix	0	12	8	20	40611395	25780252	63.4803	57.1429
	Sera-AMP-20040	Reference Primers	PCR only	X	Seraseq® ctDNA MRD Panel Mix	0	12	8	20	33712020	21654336	64.2333	57.1429
	Sera-AMP-20041	Reference Primers	MAGNET-Seq	X	Seraseq® ctDNA MRD Panel Mix	0.05	12	8	20	69853824	54005661	77.3124	71.4286
	Sera-AMP-20042	Reference Primers	MAGNET-Seq	X	Seraseq® ctDNA MRD Panel Mix	0.05	12	8	20	68915312	53132468	77.0982	71.4286
	Sera-AMP-20043	Reference Primers	PCR only	X	Seraseq® ctDNA MRD Panel Mix	0.05	12	8	20	39874482	25396623	63.6914	57.1429
	Sera-AMP-20044	Reference Primers	PCR only	X	Seraseq® ctDNA MRD Panel Mix	0.05	12	8	20	45529447	28646350	62.9183	57.1429
